# Supplementary material for: Prognostic Impact of Nutritional Status in Patients with Candidemia
Source: Nutrients. 2026 Mar 16;18(6):936. doi: 10.3390/nu18060936 (PMC13029750; doi:10.3390/nu18060936)
Supplement: Supplementary file 1 [file nutrients-18-00936-s001.zip]

Archive with 1 entries (1 files):
- nutrients-4182143-supplementary.pdf
